# Supplementary material for: Nanoparticle-Composed Photosensitive Thin Films Based on ZnO
Source: Materials (Basel). 2024 Nov 25;17(23):5773. doi: 10.3390/ma17235773 (PMC11642571; doi:10.3390/ma17235773)
Supplement: Supplementary file 1 [file materials-17-05773-s001.zip]

Archive with 1 entries (1 files):
- materials-3299873-supplementary.pdf
